# Supplementary material for: Highly metastatic claudin-low mammary cancers can originate from luminal epithelial cells
Source: Nat Commun. 2021 Jun 18;12:3742. doi: 10.1038/s41467-021-23957-5 (PMC8213728; doi:10.1038/s41467-021-23957-5)
Supplement: Supplementary file 4 — Supplementary Data 1 [file 41467_2021_23957_MOESM4_ESM.xlsx]

## Sheet: Sheet1
	External Code	Model	GEO Series	GEO Sample
	Wnt1-172499	FVB MMTV-wnt1	GSE118164	GSM3319725
	Wnt1-468512	FVB MMTV-wnt1	GSE118164	GSM3319726
	Wnt1-168508	FVB MMTV-wnt1	GSE118164	GSM3319722
	Wnt1-167209	FVB MMTV-wnt1	GSE118164	GSM3319723
	Wnt1-169918	FVB MMTV-wnt1	GSE118164	GSM3319721
	Wnt1-171984	FVB MMTV-wnt1	GSE118164	GSM3319720
	Wnt1-171979	FVB MMTV-wnt1	GSE118164	GSM3319724
	FVB_MMTV_Wnt1_182352_Early	FVB MMTV-wnt1	GSE118164	GSM3319732
	FVB_MMTV_Wnt1_183983_Early	FVB MMTV-wnt1	GSE118164	GSM3319735
	FVB_MMTV_Wnt1_183984_Early	FVB MMTV-wnt1	GSE118164	GSM3319741
	FVB_MMTV_Wnt1_123070_Early	FVB MMTV-wnt1	GSE118164	GSM3319731
	FVB_MMTV_Wnt1_123738_Early	FVB MMTV-wnt1	GSE118164	GSM3319729
	FVB_MMTV_Wnt1_124328_Early	FVB MMTV-wnt1	GSE118164	GSM3319737
	FVB_MMTV_Wnt1_182281_Early	FVB MMTV-wnt1	GSE118164	GSM3319738
	FVB_MMTV_Wnt1_126355_Early	FVB MMTV-wnt1	GSE118164	GSM3319739
	FVB_MMTV_Wnt1_172215_Late	FVB MMTV-wnt1	GSE118164	GSM3319742
	FVB_MMTV_Wnt1_174861_Late	FVB MMTV-wnt1	GSE118164	GSM3319733
	FVB_MMTV_Wnt1_175317_Late	FVB MMTV-wnt1	GSE118164	GSM3319728
	FVB_MMTV_Wnt1_124326_Late	FVB MMTV-wnt1	GSE118164	GSM3319734
	FVB_MMTV_Wnt1_125673_Late	FVB MMTV-wnt1	GSE118164	GSM3319730
	FVB_MMTV_Wnt1_125285_Late	FVB MMTV-wnt1	GSE118164	GSM3319740
	FVB_MMTV_Wnt1_123114_Late	FVB MMTV-wnt1	GSE118164	GSM3319736
	FVB_MMTV_Wnt1_123420_Late	FVB MMTV-wnt1	GSE118164	GSM3319727
	Wnt1 169927.1	FVB MMTV-wnt1	GSE118164	GSM3319718
	Wnt1 169927.2	FVB MMTV-wnt1	GSE118164	GSM3319717
	Wnt1 171053	FVB MMTV-wnt1	GSE118164	GSM3319719
	K14 150484_Prim	FVB K14-p53-BRCA1 mut	GSE124821	GSM3554752
	K14 149722_ Prim	FVB K14-p53-BRCA1 mut	GSE124821	GSM3554753
	K14_157391_Prim	FVB K14-p53-BRCA1 mut	GSE124821	GSM3554767
	K14_154180_Prim	FVB K14-p53-BRCA1 mut	GSE124821	GSM3554766
	K14_154160_Prim	FVB K14-p53-BRCA1 mut	GSE124821	GSM3554763
	K14_154140_Prim	FVB K14-p53-BRCA1 mut	GSE124821	GSM3554758
	K14_152904_Prim	FVB K14-p53-BRCA1 mut	GSE124821	GSM3554754
	K14_152445_Prim	FVB K14-p53-BRCA1 mut	GSE124821	GSM3554762
	K14_157209_Prim	FVB K14-p53-BRCA1 mut	GSE124821	GSM3554765
	K14_151884_Prim	FVB K14-p53-BRCA1 mut	GSE124821	GSM3554764
	K14_152422_Prim	FVB K14-p53-BRCA1 mut	GSE124821	GSM3554761
	K14_151363_Prim	FVB K14-p53-BRCA1 mut	GSE124821	GSM3554755
	K14_153084_Prim	FVB K14-p53-BRCA1 mut	GSE124821	GSM3554757
	K14_151591_Prim	FVB K14-p53-BRCA1 mut	GSE124821	GSM3554759
	K14_153560_Prim	FVB K14-p53-BRCA1 mut	GSE124821	GSM3554756
	K14_152479_Prim	FVB K14-p53-BRCA1 mut	GSE124821	GSM3554760
	K14_155877_Prim	FVB K14-p53-BRCA1 mut	GSE124821	GSM3554770
	K14_152940_Prim	FVB K14-p53-BRCA1 mut	GSE124821	GSM3554769
	K14_151241_Prim	FVB K14-p53-BRCA1 mut	GSE124821	GSM3554751
	K14_153561_Prim	FVB K14-p53-BRCA1 mut	GSE124821	GSM3554768
	K14_ A_ 166044 _P4	FVB K14-p53-BRCA1 mut	GSE124821	GSM3554682
	K14_ B_ 160997 _P4	FVB K14-p53-BRCA1 mut	GSE124821	GSM3554687
	K14_ A_ 159063 _P2	FVB K14-p53-BRCA1 mut	GSE124821	GSM3554683
	K14_ B_ 159063 _P2	FVB K14-p53-BRCA1 mut	GSE124821	GSM3554688
	JU-309N-Bc-mmg	Balb/c wt	GSE124821	GSM3554775
	K14-KPB1-A-153560 org	FVB K14-p53-BRCA1 mut	GSE124821	GSM3554773
	K14-KPB1-A-CC264	FVB K14-p53-BRCA1 mut	GSE124821	GSM3554774
	K14-KPB1-B-154160 org	FVB K14-p53-BRCA1 mut	GSE124821	GSM3554772
	K14-KPB1-B-CC215	FVB K14-p53-BRCA1 mut	GSE124821	GSM3554771
	2225L-DH481	Balb/c p53-/-	GSE124821	GSM3554808
	2224-MP1U-7	Balb/c p53-/-	GSE124821	GSM3554789
	FVB Mammary 1	FVB wt	GSE124821	GSM3554780
	FVB Mammary 2	FVB wt	GSE124821	GSM3554781
	BalbC Mammary 1	Balb/c wt	GSE124821	GSM3554776
	BalbC Mammary 2	Balb/c wt	GSE124821	GSM3554777
	2336R-PBS-p53null-MP1U38	Balb/c p53-/-	GSE124821	GSM3554828
	PYMT-2139-4-E2FWT-ST	FVB PyMT	GSE124821	GSM3554868
	PYMT-2680-1-E2FWT-ST	FVB PyMT	GSE124821	GSM3554869
	PYMT-628-3-E2FWT-ST	FVB PyMT	GSE124821	GSM3554870
	PYMT-3136-5-E2FWT-ST	FVB PyMT	GSE124821	GSM3554871
	PYMT-455-3-E2FWT-ST	FVB PyMT	GSE124821	GSM3554872
	B4532-4R-ILC-ST	ILC-Pik3Ca/Cdh1Null	GSE124821	GSM3554873
	B4538-3L-ILC-ST	ILC-Pik3Ca/Cdh1Null	GSE124821	GSM3554874
	B4540-5L-ILC-ST	ILC-Pik3Ca/Cdh1Null	GSE124821	GSM3554875
	B4589-3L-ILC-ST	ILC-Pik3Ca/Cdh1Null	GSE124821	GSM3554876
	B4535-1R-ILC-ST	ILC-Pik3Ca/Cdh1Null	GSE124821	GSM3554877
	B4657-5L-ILC-ST	ILC-Pik3Ca/Cdh1Null	GSE124821	GSM3554878
	B4713-5L-ILC-ST	ILC-Pik3Ca/Cdh1Null	GSE124821	GSM3554879
	B4513-5R-ILC-ST	ILC-Pik3Ca/Cdh1Null	GSE124821	GSM3554880
	B4894-5L-ILC-ST	ILC-Pik3Ca/Cdh1Null	GSE124821	GSM3554881
	B4894-5R-ILC-ST	ILC-Pik3Ca/Cdh1Null	GSE124821	GSM3554882
	BalbC3-pooledMAMM	Balb/c wt	GSE124821	GSM3554778
	BalbC4-pooledMAMM	Balb/c wt	GSE124821	GSM3554779
	FVB4-pooledMAMM	FVB wt	GSE124821	GSM3554782
	FVB5-pooledMAMM	FVB wt	GSE124821	GSM3554783
	BalbCp53null-Tumor9263-3-F	Balb/c p53-/-	GSE124821	GSM3554834
	DH633_kpb25L_3day_NT	FVB K14-p53-BRCA1 mut	GSE124821	GSM3554704
	DH627_kpb25L_NT	FVB K14-p53-BRCA1 mut	GSE124821	GSM3554713
	DH606_kpb25L_NT	FVB K14-p53-BRCA1 mut	GSE124821	GSM3554714
	DH605_NT_KPB_25L	FVB K14-p53-BRCA1 mut	GSE124821	GSM3554711
	DH632_kpb25L_3DAY_nt	FVB K14-p53-BRCA1 mut	GSE124821	GSM3554703
	DH625_kpb_25L_nt	FVB K14-p53-BRCA1 mut	GSE124821	GSM3554712
	MP1U37_2336R_pbs	Balb/c p53-/-	GSE124821	GSM3554825
	MP1U5_2336R_pbs	Balb/c p53-/-	GSE124821	GSM3554823
	MP1U38_2336R_pbs	Balb/c p53-/-	GSE124821	GSM3554824
	MP1U1_2336R_pbs	Balb/c p53-/-	GSE124821	GSM3554822
	DH482_2225L_3day_NT	Balb/c p53-/-	GSE124821	GSM3554796
	DH447_2225L_3day_NT	Balb/c p53-/-	GSE124821	GSM3554795
	DH494_2225L_NotTreated	Balb/c p53-/-	GSE124821	GSM3554806
	DH443_2225L_NotTreated	Balb/c p53-/-	GSE124821	GSM3554804
	DH448_2225L_NotTreated	Balb/c p53-/-	GSE124821	GSM3554805
	DH861_2336R_3day_nottreated	Balb/c p53-/-	GSE124821	GSM3554814
	DH851_2336R_NotTreated	Balb/c p53-/-	GSE124821	GSM3554826
	DH852_2336R_3day_notTreated	Balb/c p53-/-	GSE124821	GSM3554813
	DH742_KPB25L_3day_NotTreated	FVB K14-p53-BRCA1 mut	GSE124821	GSM3554705
	DH850_2336R_3dayNotTreated	Balb/c p53-/-	GSE124821	GSM3554815
	DH871_2225L_3day_nt	Balb/c p53-/-	GSE124821	GSM3554798
	DH862_2225L_3day_nt	Balb/c p53-/-	GSE124821	GSM3554797
	KPB_25L_V1_5_CELL_LINE	FVB K14-p53-BRCA1 mut	GSE124821	GSM3554678
	T11_V5_CELL_LINE	Balb/c p53-/-	GSE124821	GSM3554845
	KPB_EF1A_APOBEC_CELL_LINE	FVB K14-p53-BRCA1 mut	GSE124821	GSM3554679
	BalbCp53null-2224L	Balb/c p53-/-	GSE124821	GSM3554790
	BalbCp53null-2225L	Balb/c p53-/-	GSE124821	GSM3554807
	BalbCp53null-2336R	Balb/c p53-/-	GSE124821	GSM3554827
	FVB-nJ-KPB1-A	FVB K14-p53-BRCA1 mut	GSE124821	GSM3554684
	KM277-2153F-5mm	Balb/c p53-/-	GSE124821	GSM3554785
	KM278-2153F-5mm	Balb/c p53-/-	GSE124821	GSM3554786
	KM279-2153F-5mm	Balb/c p53-/-	GSE124821	GSM3554787
	KM-280-2153-5mm	Balb/c p53-/-	GSE124821	GSM3554788
	DH932-T11-Reg-nt-3day	Balb/c p53-/-	GSE124821	GSM3554924
	DH933-T11-Reg-nt-3day	Balb/c p53-/-	GSE124821	GSM3554925
	DH934-T11-Reg-nt-3day	Balb/c p53-/-	GSE124821	GSM3554926
	DH935-T11-Reg-nt-3day	Balb/c p53-/-	GSE124821	GSM3554927
	KM272-2224L-5mm	Balb/c p53-/-	GSE124821	GSM3554791
	KM273-2224L-5mm	Balb/c p53-/-	GSE124821	GSM3554792
	KM275-2224L-5mm	Balb/c p53-/-	GSE124821	GSM3554794
	KM274-2224L-5mm	Balb/c p53-/-	GSE124821	GSM3554793
	KM372-KPB1-A-5mm-NT	FVB K14-p53-BRCA1 mut	GSE124821	GSM3554680
	KM375-KPB1-A-5mm-NT	FVB K14-p53-BRCA1 mut	GSE124821	GSM3554681
	TumorT12-VAL	Balb/c p53-/-	GSE124821	GSM3554867
	KM414-9263-3-5mm-nt	Balb/c p53-/-	GSE124821	GSM3554835
	KM427-9263-3-5mm-nt	Balb/c p53-/-	GSE124821	GSM3554838
	KM421-9263-3-5mm-nt	Balb/c p53-/-	GSE124821	GSM3554837
	KM420-9263-3-5mm-nt	Balb/c p53-/-	GSE124821	GSM3554836
	DH925-T11-NT-End	Balb/c p53-/-	GSE124821	GSM3554921
	DH904-KPB25L-NT-END-Flow	FVB K14-p53-BRCA1 mut	GSE124821	GSM3554699
	DH907-KPB25L-NT-End-Flow	FVB K14-p53-BRCA1 mut	GSE124821	GSM3554701
	DH905-KPB25L-5mm-Nt-flow	FVB K14-p53-BRCA1 mut	GSE124821	GSM3554700
	DH908-KPB25L-5mm-Nt-flow	FVB K14-p53-BRCA1 mut	GSE124821	GSM3554702
	DH927-T11-NT-END	Balb/c p53-/-	GSE124821	GSM3554922
	DH931-T11-NT-END	Balb/c p53-/-	GSE124821	GSM3554923
	DH953-T11-NT-END	Balb/c p53-/-	GSE124821	GSM3554934
	DH959-T11-NT-END	Balb/c p53-/-	GSE124821	GSM3554935
	T-11-CellLine-VALIDATION	Balb/c p53-/-	GSE124821	GSM3554846
	KPB-25L-CellLine-VALIDATION	FVB K14-p53-BRCA1 mut	GSE124821	GSM3554723
	DH1472-T11-7Day-NT	Balb/c p53-/-	GSE124821	GSM3554896
	DH1473-T11-7Day-NT	Balb/c p53-/-	GSE124821	GSM3554897
	DH1474-T11-7Day-NT	Balb/c p53-/-	GSE124821	GSM3554898
	DH1475-T11-7Day-NT	Balb/c p53-/-	GSE124821	GSM3554899
	DH1044-KPB25L-NT-7day	FVB K14-p53-BRCA1 mut	GSE124821	GSM3554693
	DH1044-KPB25L-NT-7day-repeat	FVB K14-p53-BRCA1 mut	GSE124821	GSM3554694
	DH1046-KPB25L-NT-7day	FVB K14-p53-BRCA1 mut	GSE124821	GSM3554695
	DH1039-KPB25L-NT-7day	FVB K14-p53-BRCA1 mut	GSE124821	GSM3554692
	C3TAG 135478	C3 TAg	GSE124821	GSM3554675
	C3TAG 136827	C3 TAg	GSE124821	GSM3554670
	C3TAG 148641	C3 TAg	GSE124821	GSM3554674
	C3TAG 150376	C3 TAg	GSE124821	GSM3554673
	C3TAG 166232	C3 TAg	GSE124821	GSM3554676
	C3TAG 165961	C3 TAg	GSE124821	GSM3554671
	C3TAG 165962	C3 TAg	GSE124821	GSM3554672
	KPB1-A 173328	FVB K14-p53-BRCA1 mut	GSE124821	GSM3554685
	KPB1-A 173329	FVB K14-p53-BRCA1 mut	GSE124821	GSM3554686
	KPB1-B 173334	FVB K14-p53-BRCA1 mut	GSE124821	GSM3554689
	KPB1-B 173335	FVB K14-p53-BRCA1 mut	GSE124821	GSM3554690
	T12	Balb/c p53-/-	GSE124821	GSM3554840
	2245R	Balb/c p53-/-	GSE124821	GSM3554812
	T7	Balb/c p53-/-	GSE124821	GSM3554843
	2336R	Balb/c p53-/-	GSE124821	GSM3554821
	T1	Balb/c p53-/-	GSE124821	GSM3554839
	T2	Balb/c p53-/-	GSE124821	GSM3554841
	T6	Balb/c p53-/-	GSE124821	GSM3554842
	2151R	Balb/c p53-/-	GSE124821	GSM3554784
	C3TAG-158413	C3 TAg	GSE124821	GSM3554667
	C3TAG-159447	C3 TAg	GSE124821	GSM3554677
	C3TAG-159450	C3 TAg	GSE124821	GSM3554668
	C3TAG-160056	C3 TAg	GSE124821	GSM3554669
	Neu-NT7d-LH73	FVB MMTV-neu	GSE148482	GSM4471878
	Neu-NT7d-LH84	FVB MMTV-neu	GSE148482	GSM4471879
	Neu-NT7d-164606	FVB MMTV-neu	GSE148482	GSM4471877
